# Supplementary material for: Redescription of two subterranean amphipods Niphargus molnari Méhely, 1927 and Niphargus gebhardti Schellenberg, 1934 (Amphipoda, Niphargidae) and their phylogenetic position
Source: Zookeys. 2015 Jun 24;(509):53–85. doi: 10.3897/zookeys.509.9820 (PMC4493343; doi:10.3897/zookeys.509.9820)
Supplement: XML Treatment for Niphargus gebhardti [file zookeys.509.9820-treatment2.xml]

<!DOCTYPE tp:taxon-treatment
  PUBLIC "-//TaxonX//DTD Taxonomic Treatment Publishing DTD v0 20100105//EN" "tax-treatment-NSO.dtd">
<tp:taxon-treatment xmlns:tp="http://www.plazi.org/taxpub"><tp:treatment-meta><kwd-group><label>Taxon classification</label><kwd><named-content content-type="kingdom">Animalia</named-content></kwd><kwd><named-content content-type="order">Amphipoda</named-content></kwd><kwd><named-content content-type="family">Niphargidae</named-content></kwd></kwd-group><mixed-citation publication-type="journal"><person-group><name><surname>Angyal</surname><given-names>Dorottya</given-names></name><name><surname>Balázs</surname><given-names>Gergely</given-names></name><name><surname>Zakšek</surname><given-names>Valerija</given-names></name><name><surname>Krízsik</surname><given-names>Virág</given-names></name><name><surname>Fišer</surname><given-names>Cene</given-names></name></person-group><article-title>Redescription of two subterranean amphipods <italic><tp:taxon-name><tp:taxon-name-part taxon-name-part-type="genus">Niphargus</tp:taxon-name-part> <tp:taxon-name-part taxon-name-part-type="species">molnari</tp:taxon-name-part></tp:taxon-name></italic> Méhely, 1927 and  <italic><tp:taxon-name><tp:taxon-name-part taxon-name-part-type="genus">Niphargus</tp:taxon-name-part> <tp:taxon-name-part taxon-name-part-type="species">gebhardti</tp:taxon-name-part></tp:taxon-name></italic> Schellenberg, 1934 (<tp:taxon-name><tp:taxon-name-part taxon-name-part-type="order">Amphipoda</tp:taxon-name-part></tp:taxon-name>, <tp:taxon-name><tp:taxon-name-part taxon-name-part-type="family">Niphargidae</tp:taxon-name-part></tp:taxon-name>) and their phylogenetic position</article-title><source>Zookeys</source><day>24</day><month>6</month><year>2015</year><volume>2015</volume><issue>509</issue><fpage>53</fpage><lpage>85</lpage><pub-id pub-id-type="doi">10.3897/zookeys.509.9820</pub-id></mixed-citation></tp:treatment-meta><tp:nomenclature><tp:taxon-name>
                            <tp:taxon-name-part taxon-name-part-type="genus">Niphargus</tp:taxon-name-part>
                            <tp:taxon-name-part taxon-name-part-type="species">gebhardti</tp:taxon-name-part>
                        </tp:taxon-name><tp:taxon-authority>Schellenberg, 1934</tp:taxon-authority><tp:nomenclature-citation-list><tp:nomenclature-citation><tp:taxon-name><tp:taxon-name-part taxon-name-part-type="genus">Niphargus</tp:taxon-name-part> <tp:taxon-name-part taxon-name-part-type="species">foreli</tp:taxon-name-part> <tp:taxon-name-part taxon-name-part-type="subspecies">gebhardti</tp:taxon-name-part></tp:taxon-name><comment> n. subsp.: <xref ref-type="bibr" rid="B33">Schellenberg 1934</xref>; Type locality: Abaligeti Cave. Data from the original description is available in Suppl. material <xref ref-type="supplementary-material" rid="S3">3</xref>.</comment></tp:nomenclature-citation><tp:nomenclature-citation><tp:taxon-name><tp:taxon-name-part taxon-name-part-type="genus">Niphargus</tp:taxon-name-part> <tp:taxon-name-part taxon-name-part-type="species">foreli</tp:taxon-name-part> <tp:taxon-name-part taxon-name-part-type="subspecies">gebhardti</tp:taxon-name-part></tp:taxon-name><comment>: <xref ref-type="bibr" rid="B34">Schellenberg 1935</xref>, additional morphological data</comment></tp:nomenclature-citation><tp:nomenclature-citation><tp:taxon-name><tp:taxon-name-part taxon-name-part-type="genus">Niphargus</tp:taxon-name-part> <tp:taxon-name-part taxon-name-part-type="species">foreli</tp:taxon-name-part> <tp:taxon-name-part taxon-name-part-type="subspecies">gebhardti</tp:taxon-name-part></tp:taxon-name><comment>, <italic><tp:taxon-name><tp:taxon-name-part taxon-name-part-type="genus">Niphargus</tp:taxon-name-part> <tp:taxon-name-part taxon-name-part-type="species">gebhardti</tp:taxon-name-part></tp:taxon-name></italic>: <xref ref-type="bibr" rid="B12">Gebhardt 1934</xref>, <xref ref-type="bibr" rid="B13">1963</xref>, <xref ref-type="bibr" rid="B14">1967</xref>, distributional data</comment></tp:nomenclature-citation><tp:nomenclature-citation><tp:taxon-name><tp:taxon-name-part taxon-name-part-type="genus">Niphargus</tp:taxon-name-part> <tp:taxon-name-part taxon-name-part-type="species">gebhardti</tp:taxon-name-part></tp:taxon-name><comment>: <xref ref-type="bibr" rid="B28">Méhely 1941</xref>, morphological data</comment></tp:nomenclature-citation><tp:nomenclature-citation><tp:taxon-name><tp:taxon-name-part taxon-name-part-type="genus">Niphargus</tp:taxon-name-part> <tp:taxon-name-part taxon-name-part-type="species">foreli</tp:taxon-name-part> <tp:taxon-name-part taxon-name-part-type="subspecies">gebhardti</tp:taxon-name-part></tp:taxon-name><comment>: <xref ref-type="bibr" rid="B6">Dudich 1941</xref>, distributional data</comment></tp:nomenclature-citation><tp:nomenclature-citation><tp:taxon-name><tp:taxon-name-part taxon-name-part-type="genus">Niphargus</tp:taxon-name-part> <tp:taxon-name-part taxon-name-part-type="species">gebhardti</tp:taxon-name-part></tp:taxon-name><comment>: <xref ref-type="bibr" rid="B2">Angyal and Balázs 2013</xref>, morphological and distributional data</comment></tp:nomenclature-citation></tp:nomenclature-citation-list></tp:nomenclature><tp:treatment-sec sec-type="Material examined for redescription"><title>Material examined for redescription.</title><p>7 females and 4 males from a permanent pool in the main passage near ’Karthago romjai’ hall of the Abaligeti Cave (Cadastre number: 4120-1, Hungarian Cave Cadastre), collected on 23 March 2013 (leg. D. Angyal &amp; A. Illés), dissected and mounted on slides; additional 4 specimens not dissected. Slides were deposited in the Collection of Crustaceans of the Hungarian Natural History Museum with the following codes: N.GEB-02, N.GEB-03, N.GEB-04, N.GEB-05, N.GEB-08, N.GEB-10, N.GEB-14, N.GEB-15, N.GEB-17, N:GEB-18, N.GEB-20. Diagnostic voucher numbers of specimens used for molecular studies: NB 550 (<italic><tp:taxon-name><tp:taxon-name-part taxon-name-part-type="genus">Niphargus</tp:taxon-name-part> <tp:taxon-name-part taxon-name-part-type="species">gebgardti</tp:taxon-name-part></tp:taxon-name></italic>, coll. data: Abaligeti Cave, main passage, pool, 23 March 2013, leg. D. Angyal &amp; A. Illés), NB 551 (<italic><tp:taxon-name><tp:taxon-name-part taxon-name-part-type="genus">Niphargus</tp:taxon-name-part> <tp:taxon-name-part taxon-name-part-type="species">gebgardti</tp:taxon-name-part></tp:taxon-name></italic>, coll. data: Szajha-felső Sinkhole (Cadastre number: 4120-16), small pool, 2 April 2013, leg. D. Angyal &amp; Z. Tegzes).</p><p>COI Gen Bank Accession Numbers: <ext-link xmlns:xlink="http://www.w3.org/1999/xlink" ext-link-type="gen" xlink:href="KP967553" xlink:type="simple">KP967553</ext-link> (Abaligeti Cave), <ext-link xmlns:xlink="http://www.w3.org/1999/xlink" ext-link-type="gen" xlink:href="KP967554" xlink:type="simple">KP967554</ext-link> (Szajha-felső Sinkhole)</p></tp:treatment-sec><tp:treatment-sec sec-type="Diagnosis"><title>Diagnosis.</title><p>Small-sized niphargid; epimeral plate III postero-ventral corner subrounded. Telson with 3–6 apical spines, 0–2 lateral spines, 0–1 lateral plumose setae, 0–1 spines in cleft and 0–1 dorsal surface spines. Maxilla I outer lobe with 7 spines, pluri-, uni-, bi-toothed spines alternating. Gnathopod I and gnathopod II dactyli with single seta on outer margin. Gills II-VI ovoid. Pleopods I-III with 3, rarely 4 retinacles on each. Uropod I lenght of endopodite: length of exopodite ratio as 1.00: (1.09–1.11) on males and 1.00: (1.03–1.17) on females. Uropod II sexually dimorphic, exopodite rod-shaped, distal article of exopodite on males 95–155% of proximal article length and 52–72% on females.</p></tp:treatment-sec><tp:treatment-sec sec-type="Description"><title>Description.</title><p>Body and telson. Small-sized niphargid species, females 4.9–5.9 mm, males 5.9–7.0 mm. Head length up to 9% of body length; rostrum absent. Pereonites I-VI without setae; pereonite V, VI, VII with 1 postero-ventral seta each. Pleonites I-III with 1–2 setae along dorso-posterior margin. Epimeral plate II posterior and <!--PageBreak-->ventral margins convex, ventro-postero-distal corner rounded. Along ventral margin 1–3 spiniform setae; along posterior margin 3–4 thin setae. Epimeral plate III ventral and posterior margins convex, ventro-postero-distal corner rounded; along ventral margin 2–3 spiniform setae; along posterior margin 4 thin setae. Urosomite I postero-dorso-laterally with 1 seta; urosomite II postero-dorso-laterally with 1 spiniform seta; urosomite III without setae. Near insertion of uropod I 1 spiniform seta (Figs <xref ref-type="fig" rid="F10">10</xref>, <xref ref-type="fig" rid="F11">11</xref>).</p><fig id="F10" position="float" orientation="portrait"><label>Figure 10.</label><caption><p><italic><tp:taxon-name><tp:taxon-name-part taxon-name-part-type="genus">Niphargus</tp:taxon-name-part> <tp:taxon-name-part taxon-name-part-type="species">gebhardti</tp:taxon-name-part></tp:taxon-name></italic>, female from the Abaligeti Cave, lateral view. Mouthparts, rami of pleopods and telson are not drawn.</p></caption><graphic xmlns:xlink="http://www.w3.org/1999/xlink" xlink:href="zookeys-509-053-g010.jpg" position="float" orientation="portrait" xlink:type="simple" id="oo_45669.jpg"/></fig><fig id="F11" position="float" orientation="portrait"><label>Figure 11.</label><caption><p><italic><tp:taxon-name><tp:taxon-name-part taxon-name-part-type="genus">Niphargus</tp:taxon-name-part> <tp:taxon-name-part taxon-name-part-type="species">gebhardti</tp:taxon-name-part></tp:taxon-name></italic>, scanning electron micrographs. <bold>A</bold> epimeral plates with uropods (Ep1–3 = epimeral plates 1–3, upI = uropod I, upII = uropod II, upIII-f = female’s uropod III) <bold>B</bold> epimeral plates (Ep1–3 = epimeral plates 1–3) <bold>C</bold> telson (t = telson, pl-seta = plumose seta) <bold>D</bold> pleopods (plp = pleopod) <bold>E</bold> aesthetasc on antenna I (aest = aesthetasc) <bold>F</bold> pereopod VI dactylus (sl-seta = spine-like seta at the base of the nail, pl-seta = plumose seta).</p></caption><graphic xmlns:xlink="http://www.w3.org/1999/xlink" xlink:href="zookeys-509-053-g011.jpg" position="float" orientation="portrait" xlink:type="simple" id="oo_45670.jpg"/></fig><p>Telson length: width as 1.0: 0.88; cleft 74 (70–79)% of length; lobes apically widely rounded. Telson spines (per lobe): 2–4 apical spines, 33.5 (28–39)% of telson length; lateral margins with 0–2 spine and 0–1 plumose setae; 0–1 in cleft spines, 0 or 1 dorsal surface spines, 1 basal spine (Figs <xref ref-type="fig" rid="F11">11</xref>, <xref ref-type="fig" rid="F16">16</xref>).</p><p>Antennae and mouthparts. Antenna I 37 (34–41)% of body length. Flagellum with up to 13–16 articles; each article with 1 long aesthetasc (Fig. <xref ref-type="fig" rid="F11">11</xref>). Peduncle article 1: 2: 3 as 1.0: 0.69 (0.60–0.76): 0.37 (0.30–0.4). Proximal article of peduncle dorso-distally slightly produced. Accessory flagellum biarticulated; distal article 52 (38–67)% of proximal article. Lengths of antennae I: II as 1.0: 0.48 (0.42–0.52). Flagellum of antenna II with 6–8 articles. Lengths of peduncle articles 4: 5 as 1.0: 0.85 (0.81–0.91); flagellum 73 (57–81)% of peduncle length (articles 4+5) (Fig. <xref ref-type="fig" rid="F12">12</xref>).</p><fig id="F12" position="float" orientation="portrait"><label>Figure 12.</label><caption><p><italic><tp:taxon-name><tp:taxon-name-part taxon-name-part-type="genus">Niphargus</tp:taxon-name-part> <tp:taxon-name-part taxon-name-part-type="species">gebhardti</tp:taxon-name-part></tp:taxon-name></italic>, aI = antenna I, aII = antenna II, mxI = maxilla I, mxII = maxilla II, md-R = right mandibula, inc = incisor, lm = lacinia mobilis, md-L = left mandibula, lb = labium, mxpe = maxilliped.</p></caption><graphic xmlns:xlink="http://www.w3.org/1999/xlink" xlink:href="zookeys-509-053-g012.jpg" position="float" orientation="portrait" xlink:type="simple" id="oo_45671.jpg"/></fig><p>Inner lobes of labium longer than half of outer lobes (Fig. <xref ref-type="fig" rid="F12">12</xref>).</p><p>Left mandible: incisor with 5 teeth, lacinia mobilis with 4 teeth; between lacinia and molar 5–7 thick, serrated setae, long seta at base of molar absent (Fig. <xref ref-type="fig" rid="F12">12</xref>).</p><!--PageBreak--><p>Right mandible: incisor processus with 4 teeth, lacinia mobilis with 5–6 denticles, between lacinia and molar 6–8 thick, serrated setae, 1 long seta at base of molar present. Proportions of mandibular palp articles 2: 3 (middle: distal) as 1.0: 1.1 (1.00–1.21). Proximal palp article without setae; second article with 4–6 seta in 3–4 groups; <!--PageBreak-->distal article with 1 group of 3–4 ’A setae’; 2–4 of ’B setae’ (single or in groups); 9–13 ’D setae’ and 3–5 ’E setae’ (Fig. <xref ref-type="fig" rid="F12">12</xref>).</p><p>Maxilla I distal palp article with 3–6 apical and subapical setae. Outer lobe of maxilla I with 7 spines, pluri-, uni-, bi-toothed spines alternating. Inner lobe with 1 seta (Fig. <xref ref-type="fig" rid="F12">12</xref>).</p><p>Maxilla II inner lobe slightly smaller than outer lobe; both of them setose apically and subapically, number of setae is approximately 6–11 on inner lobe and 8–12 on outer lobe (Fig. <xref ref-type="fig" rid="F12">12</xref>).</p><p>Maxilliped palp article 2 with 8–11 rows of setae along inner margin; distal article with dorsal seta and group of small setae at base of nail. Maxilliped outer lobe with 6–8 <!--PageBreak-->flattened, thick setae and 3–5 serrated setae; inner lobe with 2–3 flattened, thick setae apically and 2–4 serrated setae (Fig. <xref ref-type="fig" rid="F12">12</xref>).</p><p>Coxal plates. Coxal plate I width: depth as 1.00: 0.76 (0.6–0.9) of flattened rhomboid shape, antero-ventral corner subrounded; anterior and ventral margin of coxa I with 4–6 setae (Fig. <xref ref-type="fig" rid="F13">13</xref>). Coxal plate II width: depth as 1.00: 0.97 (0.83–1.21); anterior and ventral margin with 3–6 setae (Fig. <xref ref-type="fig" rid="F13">13</xref>). Coxal plate III width: depth as 1.00: 1.12 (1.05–1.2); along antero-ventral margin 4–6 setae. Coxal plate IV width: depth as 1.00: 1.04 (0.97–1.12); posteriorly concave; along antero-ventral margin 4–5 setae (Fig. <xref ref-type="fig" rid="F14">14</xref>). Coxal plates V-VI with well developed anterior lobe, and smaller posterior lobe with usually 2 setae (occasionally with 1 or 3) in postero-ventral corner. Coxal plate VII half-egg shaped, along posterior margin 2 setae. Gills II-VI ovoid, of approximately similar size as coxa VI (Fig. <xref ref-type="fig" rid="F15">15</xref>).</p><fig id="F13" position="float" orientation="portrait"><label>Figure 13.</label><caption><p><italic><tp:taxon-name><tp:taxon-name-part taxon-name-part-type="genus">Niphargus</tp:taxon-name-part> <tp:taxon-name-part taxon-name-part-type="species">gebhardti</tp:taxon-name-part></tp:taxon-name></italic>, gpI = gnathopod I, gpII = gnathopod II.</p></caption><graphic xmlns:xlink="http://www.w3.org/1999/xlink" xlink:href="zookeys-509-053-g013.jpg" position="float" orientation="portrait" xlink:type="simple" id="oo_45672.jpg"/></fig><fig id="F14" position="float" orientation="portrait"><label>Figure 14.</label><caption><p><italic><tp:taxon-name><tp:taxon-name-part taxon-name-part-type="genus">Niphargus</tp:taxon-name-part> <tp:taxon-name-part taxon-name-part-type="species">gebhardti</tp:taxon-name-part></tp:taxon-name></italic>, ppIII = pereopod III, ppIV = pereopod IV, ppV = pereopod V.</p></caption><graphic xmlns:xlink="http://www.w3.org/1999/xlink" xlink:href="zookeys-509-053-g014.jpg" position="float" orientation="portrait" xlink:type="simple" id="oo_45673.jpg"/></fig><fig id="F15" position="float" orientation="portrait"><label>Figure 15.</label><caption><p><italic><tp:taxon-name><tp:taxon-name-part taxon-name-part-type="genus">Niphargus</tp:taxon-name-part> <tp:taxon-name-part taxon-name-part-type="species">gebhardti</tp:taxon-name-part></tp:taxon-name></italic>, ppVI = pereopod VI, ppVII = pereopod VII, plpII = pleopod II.</p></caption><graphic xmlns:xlink="http://www.w3.org/1999/xlink" xlink:href="zookeys-509-053-g015.jpg" position="float" orientation="portrait" xlink:type="simple" id="oo_45674.jpg"/></fig><!--PageBreak--><p>Gnathopods. Gnathopod I basis width 42 (38–47)% of basis length. Ischium with 3–4 posterodistal setae in 1 row. Carpus length 61 (52–82)% of basis length and 98 (87–110)% of propodus length. Anterior margin of carpus only with distal group of setae; carpus posteriorly with transverse rows of setae proximally and a row of lateral setae, posterior enlargment small. Propodus subquadrate, palm and posterior margin convex. Along posterior margin 3–4 rows of denticulated setae. Anterior margin with 6–11 setae in 2–3 groups, antero-distal group with 4–8 setae. Group of 2–3 facial setae below (proximal of) palmar spine; 1–4 surface setae in 1–2 groups present. Palmar corner with palmar spine, single supporting spine on inner surface, and 2–3 denticulated, thick spiniform setae on outer side. Nail length 33 (30–39)% of total dactylus length; along anterior margin single seta; along inner margin 3–4 setae (Fig. <xref ref-type="fig" rid="F13">13</xref>).</p><p>Gnathopod II basis width: length as 1.0: 0.34 (0.27–0.45). Ischium with 3–4 postero-distal setae in 1 row. Carpus length 59 (48–69)% of basis length and 106 (96–111)% of propodus length. Anterior margin of carpus only with distal row of setae; carpus posteriorly with transverse rows of setae, proximally a row of lateral setae; postero-proximal bulge small and positioned proximally. Propodus small to medium-sized (sum of length, diagonal and palm length measures up to 12–15% of body length) and larger than propodus of gnathopod I (1.0: 0.87 (0.78–0.96)). Propodus rectangular, palm convex. Posterior margin straight or convex with 4–5 rows of denticulated setae. Anterior margin with 3–9 setae in 1–2 groups; antero-distal group with 4–8 setae. Group of 2–4 facial setae below (proximal of) palmar spine; 2–3 surface setae in 1–2 groups present. Palmar corner with strong palmar spine, single supporting spine on inner surface, and 2–3 denticulated, thick spiniform setae on outer side. Nail length 34 (29–42)% of total dactylus length. Along anterior margin single seta; along inner margin 3 short setae (Fig. <xref ref-type="fig" rid="F13">13</xref>).</p><p>Pereopods III–IV. Proportions of pereopods III: IV as 1: 0.96 (0.89–1). Dactylus IV 51 (46–57)% of propodus IV lenght; nail length 53 (44–61)% of total dactylus length. Dactyli III-IV with dorsal plumose seta (sometimes not visible or absent), one spine-like seta at the base of the nail, and tiny seta near the spine-like seta (sometimes not visible or absent). Additional spiniform setae on posterior margin are absent (Fig. <xref ref-type="fig" rid="F14">14</xref>).</p><p>Pereopods V–VII. Proportions of pereopods V: VI: VII as 1.00: 1.3 (1.27–1.49): 1.5 (1.46–1.58). Pereopod VII length 42–45% of body length. Basis V-VII with convex posterior margins. Basis V width is 71 (66–80)% of length, basis VI is 68 (64–73)% of length, and basis VII is 66 (63–69)% of length. Basis V with small posterodistal lobe, posterior margin with 4–6 setae, anterior margin with 4–9 setae in 3+1 groups (Fig. <xref ref-type="fig" rid="F14">14</xref>). Pereopod dactylus V with one dorsal plumose seta (sometimes not visible or absent), and one spine-like seta at the base of the nail (Fig. <xref ref-type="fig" rid="F14">14</xref>). Basis VI with small posterodistal lobe, posterior margin with 6-7 setae, anterior margin with 5-8 setae in 3-4 groups. Dactylus VI with one spine-like seta at the base of the nail, and tiny seta near the spine-like seta (sometimes not visible or absent). Additional spiniform setae on posterior margin are absent (Fig. <xref ref-type="fig" rid="F15">15</xref>). Basis VII posterior margin with 5–8 setae, anterior margin with 3–5 groups of setae. Total number of basis setae is 11–15. Dactylus VII length 26 (23–35)% of propodus VII length; nail length 28.5 <!--PageBreak--><!--PageBreak-->(25–38)% of total dactylus length. Dactyli VI with one dorsal plumose seta (sometimes not visible or absent), one spine-like seta at the base of the nail, and tiny seta near the spine-like seta (sometimes not visible or absent). Additional spiniform setae on posterior margin are absent (Fig. <xref ref-type="fig" rid="F15">15</xref>).</p><p>Pleopods. Pleopods I-III with 3, rarely 4 hooked retinacles. Pleopod II rami of 11–13 articles each (Figs <xref ref-type="fig" rid="F11">11</xref>, <xref ref-type="fig" rid="F15">15</xref>).</p><p>Uropods. Uropod I basipododite with 4–5 dorso-lateral and 1–3 dorsomedial spiniform setae including spiniform setae in distal position. Length ratio endopodite: exopodite as 1.00: 0.91 (0.87–0.97); rami slightly curved. Endopodite with 1–2 setae, apically 5 spinifom setae. Exopodite with 1–4 setae or spines in 1–2 groups; apically 5 spinifom setae (Figs <xref ref-type="fig" rid="F11">11</xref>, <xref ref-type="fig" rid="F16">16</xref>).</p><fig id="F16" position="float" orientation="portrait"><label>Figure 16.</label><caption><p><italic><tp:taxon-name><tp:taxon-name-part taxon-name-part-type="genus">Niphargus</tp:taxon-name-part> <tp:taxon-name-part taxon-name-part-type="species">gebhardti</tp:taxon-name-part></tp:taxon-name></italic>, t: telson, upI: uropod I, upII: uropod II, upIII-m: male’s uropod III, upIII-f: female’s uropod III.</p></caption><graphic xmlns:xlink="http://www.w3.org/1999/xlink" xlink:href="zookeys-509-053-g016.jpg" position="float" orientation="portrait" xlink:type="simple" id="oo_45675.jpg"/></fig><p>Uropod II endopodite: exopodite length as 1.00: 0.84 (0.77–0.95) (Figs <xref ref-type="fig" rid="F11">11</xref>, <xref ref-type="fig" rid="F16">16</xref>).</p><p>Uropod III 38 (37–39)% (males) and 26 (24–30)% (females) of body length. Basipodite with 0–1 lateral setae and 5–6 apical spiniform and thin setae. Endopodite 41 (39–44)% (males) and 48 (41–54)% (females) of basipodite length; endopodite apically with 0–2 thin-flexible and spiniform setae; laterally with 0–1 seta. Exopodite of uropod III rod-shaped, distal article of exopodite 100 (95–105)% (males) or 60 (52–78)% (females) of proximal article length. Proximal article with 3–4 groups of plumose, thin-flexible and spiniform setae along inner margin and 2–4 groups of thin-flexible and spiniform setae along outer margin. Distal article without lateral seta (males) or with 3 setae in 1 group (females); apically 4–7 setae (Figs <xref ref-type="fig" rid="F11">11</xref>, <xref ref-type="fig" rid="F16">16</xref>).</p><!--PageBreak--></tp:treatment-sec><tp:treatment-sec><!--Section generated to contain objects referenced in tp:taxon-treatment.--><supplementary-material xmlns:xlink="http://www.w3.org/1999/xlink" id="S3" position="float" orientation="portrait" xlink:type="simple"><label>Supplementary material 3</label><caption><p>Original descriptions of <italic><tp:taxon-name><tp:taxon-name-part taxon-name-part-type="genus">Niphargus</tp:taxon-name-part> <tp:taxon-name-part taxon-name-part-type="species">molnari</tp:taxon-name-part></tp:taxon-name></italic> and <italic><tp:taxon-name><tp:taxon-name-part taxon-name-part-type="genus">Niphargus</tp:taxon-name-part> <tp:taxon-name-part taxon-name-part-type="species">gebhardti</tp:taxon-name-part></tp:taxon-name></italic></p></caption><p>Data type: Descriptions</p><media xlink:href="zookeys-509-053-s003.doc" mimetype="doc" mime-subtype="doc file" position="float" orientation="portrait" xlink:type="simple" id="oo_45681.doc"/><permissions><license xlink:type="simple"><license-p>This dataset is made available under the Open Database License (<ext-link ext-link-type="uri" xlink:href="http://opendatacommons.org/licenses/odbl/1.0/" xlink:type="simple">http://opendatacommons.org/licenses/odbl/1.0/</ext-link>). The Open Database License (ODbL) is a license agreement intended to allow users to freely share, modify, and use this Dataset while maintaining this same freedom for others, provided that the original source and author(s) are credited.</license-p></license></permissions><attrib specific-use="authors">Dorottya Angyal, Gergely Balázs, Valerija Zakšek, Virág Krízsik, Cene Fišer</attrib></supplementary-material></tp:treatment-sec><ref-list><ref id="B33"><mixed-citation xmlns:xlink="http://www.w3.org/1999/xlink" xlink:type="simple"><person-group><name name-style="western"><surname>Schellenberg</surname><given-names>A</given-names></name></person-group> (<year>1934</year>) <article-title>Amphipoden aus Quellen, Seen und Höhlen.</article-title> <source>Zoologischer Anzeiger</source> <volume>106</volume>: <fpage>200</fpage>–<lpage>209</lpage>. <comment>[In German]</comment></mixed-citation></ref><ref id="B34"><mixed-citation xmlns:xlink="http://www.w3.org/1999/xlink" xlink:type="simple"><person-group><name name-style="western"><surname>Schellenberg</surname><given-names>A</given-names></name></person-group> (<year>1935</year>) <article-title>Schlüssel der Amphipodengattung Niphargus mit Fundortangaben und mehreren neuen Formen.</article-title> <source>Zoologischer Anzeiger</source> <volume>111</volume>: <fpage>204</fpage>–<lpage>211</lpage>. <comment>[In German]</comment></mixed-citation></ref><ref id="B12"><mixed-citation xmlns:xlink="http://www.w3.org/1999/xlink" xlink:type="simple"><person-group><name name-style="western"><surname>Gebhardt</surname><given-names>A</given-names></name></person-group> (<year>1934</year>) <article-title>Az Abaligeti barlang élővilága.</article-title> <source>Mathematikai és Temészettudományi Közlemények</source> <volume>37</volume>: <fpage>1</fpage>–<lpage>264</lpage>. <comment>[In Hungarian]</comment></mixed-citation></ref><ref id="B13"><mixed-citation xmlns:xlink="http://www.w3.org/1999/xlink" xlink:type="simple"><person-group><name name-style="western"><surname>Gebhardt</surname><given-names>A</given-names></name></person-group> (<year>1963</year>) <article-title>A Mecsek hegység barlangjainak biológiai vizsgálata.</article-title> <source>Janus Pannonius Múzeum Évkönyve</source> <volume>8</volume>: <fpage>5</fpage>–<lpage>32</lpage>. <comment>[In Hungarian]</comment></mixed-citation></ref><ref id="B14"><mixed-citation xmlns:xlink="http://www.w3.org/1999/xlink" xlink:type="simple"><person-group><name name-style="western"><surname>Gebhardt</surname><given-names>A</given-names></name></person-group> (<year>1967</year>) <article-title>A Mecsek hegység állatvilágának térbeli elterjedése élőhelyek szerint.</article-title> <source>Janus Pannonius Múzeum Évkönyve</source> <volume>12</volume>: <fpage>7</fpage>–<lpage>14</lpage>. <comment>[In Hungarian]</comment></mixed-citation></ref><ref id="B28"><mixed-citation xmlns:xlink="http://www.w3.org/1999/xlink" xlink:type="simple"><person-group><name name-style="western"><surname>Méhely</surname><given-names>L</given-names></name></person-group> (<year>1941</year>) <article-title>A Niphargus-kutatás új útjai. Neue Wege der Niphargus-Forschung.</article-title> <source>Budapest</source> <volume>1941</volume>: <fpage>1</fpage>–<lpage>36</lpage>. <comment>[In Hungarian and German]</comment></mixed-citation></ref><ref id="B6"><mixed-citation xmlns:xlink="http://www.w3.org/1999/xlink" xlink:type="simple"><person-group><name name-style="western"><surname>Dudich</surname><given-names>E</given-names></name></person-group> (<year>1941</year>) <article-title>Die im Gebiete des historischen Ungarn nachgewiesenen Amphipoden.</article-title> <source>Fragmenta Faunistica Hungarica</source> <volume>4</volume>(<issue>1–4</issue>): <fpage>14</fpage>–<lpage>20</lpage>. <comment>[In German]</comment></mixed-citation></ref><ref id="B2"><mixed-citation xmlns:xlink="http://www.w3.org/1999/xlink" xlink:type="simple"><person-group><name name-style="western"><surname>Angyal</surname><given-names>D</given-names></name><name name-style="western"><surname>Balázs</surname><given-names>G</given-names></name></person-group> (<year>2013</year>) <article-title>Distinguishing characters of Niphargus gebhardti Schellenberg, 1934 and Niphargus molnari Méhely, 1927 (<tp:taxon-name><tp:taxon-name-part taxon-name-part-type="subphylum">Crustacea</tp:taxon-name-part></tp:taxon-name>: <tp:taxon-name><tp:taxon-name-part taxon-name-part-type="order">Amphipoda</tp:taxon-name-part></tp:taxon-name>): a clarification.</article-title> <source>Opuscula Zoologica, Budapest</source> <volume>44</volume>(<issue>1</issue>): <fpage>3</fpage>–<lpage>8</lpage>.</mixed-citation></ref></ref-list></tp:taxon-treatment>
